# Supplementary material for: Immunogenicity, Effectiveness, and Safety of COVID-19 Vaccines in Rheumatic Patients: An Updated Systematic Review and Meta-Analysis
Source: Biomedicines. 2022 Apr 1;10(4):834. doi: 10.3390/biomedicines10040834 (PMC9030402; doi:10.3390/biomedicines10040834)
Supplement: Supplementary file 1 [file biomedicines-10-00834-s001.zip]

Archive with 1 entries (1 files):
- biomedicines-1612250-supplementary.pdf
